# Supplementary material for: Insight into Lotusine and Puerarin in Repairing Alcohol-Induced Metabolic Disorder Based on UPLC-MS/MS
Source: Int J Mol Sci. 2022 Sep 8;23(18):10385. doi: 10.3390/ijms231810385 (PMC9499505; doi:10.3390/ijms231810385)
Supplement: Supplementary file 1 [file ijms-23-10385-s001.zip]

Archive with 1 entries (1 files):
- ijms-1877357-supplementary.xlsx
