# Supplementary material for: Insight into Lotusine and Puerarin in Repairing Alcohol-Induced Metabolic Disorder Based on UPLC-MS/MS
Source: Int J Mol Sci. 2022 Sep 8;23(18):10385. doi: 10.3390/ijms231810385 (PMC9499505; doi:10.3390/ijms231810385)
Supplement: Supplementary file 1 [file ijms-23-10385-s001.zip › ijms-1877357-supplementary.xlsx]

## Sheet: S1. All identified metabolites 
All identified metabolites (119)
Alignment ID	Average Rt(min)	Average Mz	Metabolite name	Adduct type	Formula	INCHIKEY	SMILES	G0_1	G0_2	G0_3	G0_4	G0_5	G0_6	G0_7	G1_1	G1_2	G1_3	G1_4	G1_5	G1_6	G1_7	G2_1	G2_2	G2_3	G2_4	G2_5	G2_6	G2_7	G3_1	G3_2	G3_3	G3_4	G3_5	G3_6	G3_7	G5_1	G5_2	G5_3	G5_4	G5_5	G5_6	G5_7	QC_1	QC_2	QC_3	QC_4	QC_5	QC_6	QC_7
11	1.041	72.0811	C12244*	[M+H]+	C4H9N	ASVKKRLMJCWVQF-UHFFFAOYSA-N	C=CCCN	394304	316766	291437	472868	456484	505445	499563	338991	341160	417110	459875	463147	514103	787100	1121645	1035766	927759	1120149	1167931	1386320	1719023	1543294	2997664	2307591	2931063	2918161	3491944	3449693	4793470	3459944	5310335	6452435	5669479	5025654	7979491	11604570	12154960	11528080	11708330	11802950	11522130	11779830
18	19.302	74.0968	C02787*	[M+H]+	C4H11N	KDSNLYIMUZNERS-UHFFFAOYSA-N	CC(C)CN	5298066	5061190	5192502	5352318	5542287	5228890	6290635	4916124	5380559	5853989	5996039	6121257	6209292	6698162	6491929	7216274	7751010	7902981	8194928	8820355	9110338	8737694	8322956	8618714	8827843	8152848	9170651	9818543	8940149	9404210	9465150	9661407	8240333	10336570	7938635	9854881	9751519	9877793	9711585	9888729	9815006	9831290
22	1.121	75.0444	C00163*	[M+H]+	C3H6O2	XBDQKXXYIPTUBI-UHFFFAOYSA-N	CCC(=O)O	85293.4	91272.9	75233.3	98357.8	107153	112822	110066	129891	155995	167873	130761	199734	227928	233749	281763	325403	341164	440754	562125	600671	659761	885949	1035384	1276096	1575358	2134928	2849279	3704094	4522552	6393827	9042643	13326050	15684080	17191550	17064280	14028340	14467880	14364710	13723860	14421300	14150880	14153240
31	19.747	80.0498	C00747*	[M+H]+	C5H5N	JUJWROOIHBZHMG-UHFFFAOYSA-N	c1ccncc1	3509.11	3192.85	3118.5	3147.87	2919.55	4117.41	4644.17	4291.47	4572.49	4630.36	5440.86	5684.84	6613.65	7635.24	8363.1	11862.1	9837.74	16200.7	15766.3	17059.6	27481.3	34808.4	43680.8	50382.8	65725	80278.5	109452	161981	206620	309773	529082	1058249	1679570	2218228	2560649	1917686	1779334	2178889	1386210	1954814	2308686	1744253
37	19.265	81.0451	C00396*	[M+H]+	C4H4N2	CZPWVGJYEJSRLH-UHFFFAOYSA-N	c1cncnc1	73922.1	77070.3	97228.8	89307.8	74709.9	131108	132403	125899	115216	137318	95940.3	178440	125043	140411	245504	335550	223770	256136	395353	391503	684995	1001131	985933	1695939	2369739	3867328	4287087	5347355	7624371	7916690	10334360	33984480	76510900	45178700	51705720	24616070	26932660	25922430	26543370	25402150	15228340	25402150
61	1.529	86.0966	Piperidine;HMDB0034301	[M+H]+	C5H11N	NQRYJNQNLNOLGT-UHFFFAOYSA-N	C1CCNCC1	9249757	7690079	7547864	12155710	11473380	12351970	11671550	6907775	6542252	7328840	8907993	7996063	9803015	13136560	20946240	16748310	17125700	21265230	18123100	24777050	30080300	24252830	43053550	31283270	39479450	36898340	49190300	39920020	51566200	40540920	51558280	63351110	58797210	51416000	69658310	132421400	130776300	133910700	131131600	130195000	134058900	131206500
62	1.171	86.0968	C20809*	[M+H]+	C5H11N	RGHPCLZJAFCTIK-RXMQYKEDSA-N	C[C@@H]1CCCN1	105211100	77536840	67386420	108982600	92333000	87376700	70545960	38256760	29776490	29219370	32999480	28731600	30413400	34522840	51398920	36080240	30158800	34837710	17790760	27886520	27424970	21928880	35923060	19846730	21139090	18183970	22122580	14114220	336010900	27516780	20129250	20521420	15446550	12306870	17323490	35963250	36348260	35168690	36635580	36380180	34897780	36351320
64	1.013	87.0444	C01770*	[M+H]+	C4H6O2	YEJRWHAVMIAJKC-UHFFFAOYSA-N	O=C1CCCO1	11588360	9742188	9660241	9796045	8418737	9196148	8575323	7757059	8418298	8208170	8892073	7591008	7870921	9051645	7272972	5781478	6425841	6133662	3989757	5868557	5724068	5245643	5944128	4732417	6268118	4813850	5169419	5544134	46898960	11056160	7805843	4939718	6301474	5846114	5808581	6674944	6921031	6458278	6971213	6751858	6324422	6872224
84	1.027	90.0552	beta-Alanine;HMDB0000056	[M+H]+	C3H7NO2	UCMIRNVEIXFBKS-UHFFFAOYSA-N	NCCC(O)=O	45373990	39538050	35479550	41705540	34784670	35061580	31348760	25786700	26815450	25423080	27078180	22434540	24721790	27535750	28593340	24405950	22357830	23244110	27583250	22127680	20707550	21560370	28132380	19399070	21264710	20346340	21370840	18491890	19173480	31456870	21200410	15472300	14944270	13565850	16362790	21279540	21158770	20904590	21116470	21268570	21656010	21148590
134	0.918	98.9844	Phosphate;HMDB0001429	[M+H]+	H3O4P	NBIIXXVUZAFLBC-UHFFFAOYSA-N	OP(O)(O)=O	10202830	11863970	10368200	12658260	14527530	14815820	15702110	4408810	10973320	11277560	16173160	10780810	18022270	19796810	17949670	19919890	29809080	24426460	12830950	38273640	52621850	43573440	40326490	32848920	99323100	66087620	77755980	95983840	58605300	80756300	97572350	84742540	97111890	114497900	117286000	98364410	97100800	99234870	97820990	98496500	97033020	98387780
146	1.375	101.003	C00928*	[M+Na]+	C2H6OS	DGVVWUTYPXICAM-UHFFFAOYSA-N	OCCS	32859760	36062160	64081350	36913990	27256780	30145180	41067110	29714600	27020620	27938630	47199230	33322720	27119250	33339180	27629330	30122730	38032440	28824160	44058170	31631620	32159260	39949180	51221410	52574430	27984650	38152670	38033300	41805680	48704060	24145950	81812430	43282730	40104420	18047360	23887200	26558580	26969520	24614490	27364840	26287460	26371060	26759140
162	1.079	102.055	L-Allothreonine;HMDB0004041	[M+H-H2O]+	C4H9NO3	AYFVYJQAPQTCCC-HRFVKAFMSA-N	C[C@H](O)[C@H](N)C(O)=O	64208.5	59668.3	62037.7	69918.3	69326.4	83813.3	78098.5	90447	88100.8	98815.6	113646	117746	148307	159900	193461	195476	216122	232913	276002	306089	424082	429272	702296	655837	686442	993941	1083536	1343173	1779045	1703070	2418379	2881213	2641640	3235920	3581674	4186081	4058697	4306718	4015330	4084893	4398692	4077733
164	1.478	102.128	Hexylamine;HMDB0032323	[M+H]+	C6H15N	BMVXCPBXGZKUPN-UHFFFAOYSA-N	CCCCCCN	249145	1118128	834580	446383	674682	227592	147668	263221	124626	637364	210472	139639	149442	548678	1089967	97518.8	96457	274674	1012041	772098	185286	1386359	5260804	4928645	1263497	3400223	898386	1590355	3072034	609443	1895655	1499046	2948011	867375	804884	1327955	1212724	1293153	1345250	1345947	1291101	1313881
176	1.013	104.071	gamma-Aminobutyric acid;HMDB0000112	[M+H]+	C4H9NO2	BTCSSZJGUNDROE-UHFFFAOYSA-N	NCCCC(O)=O	75191860	61626920	60540480	53740690	52724920	50928400	45325810	45661410	45954090	48131050	49656310	42679570	48894080	51179360	47815770	39418180	39773320	36881250	22971560	35303300	36710870	30802890	29594330	26284530	30349940	27347000	28355870	30541590	32850070	31875020	80514180	38051580	36804370	29972100	31360950	35380000	34760760	35205620	33232640	35205620	34997050	35242920
177	1.208	104.071	C11109*	[M+H]+	C4H9NO2	OOHIGOIEQKKEPK-UHFFFAOYSA-N	CC(O)CC(N)=O	509165	491518	490141	507082	521714	550013	593556	590869	638353	727959	912472	874027	1082551	1357863	1291207	1151244	1456330	1492662	1067827	2135698	2571283	2263054	2578110	2160831	3812812	4144631	5550050	7234167	8907837	10311340	12881170	11600320	14471580	15280740	17237060	18148590	17727340	17722310	17725810	17722310	16055620	17722310
260	7.711	113.06	C01066*	[M+H]+	C6H8O2	HJSLFCCWAKVHIW-UHFFFAOYSA-N	O=C1CCCC(=O)C1	43757	41016	39909.4	42455.5	39915.5	42938.2	47464.3	62132.8	56188.1	58645.8	67714.1	76136.9	90840.4	91362.6	115187	112363	144311	166140	177836	217612	279555	384161	469326	548937	623261	819878	925328	1143595	1261657	1279968	1675411	1678297	1918536	2104359	2007247	2393339	2227581	2476911	2210660	2442655	2274705	2375546
267	1.031	114.066	Beta-Guanidinopropionic acid;HMDB0013222	[M+H-H2O]+	C4H9N3O2	KMXXSJLYVJEBHI-UHFFFAOYSA-N	NC(=N)NCCC(O)=O	17803890	14949380	14517420	12564080	10486870	10816860	11601000	11382720	12217830	12519180	11957450	10525960	12213700	11712380	12279440	10485700	10799260	10316640	7211659	10929140	11756960	11240520	10480840	12330770	52708040	27369690	20561440	14872600	14800520	12309700	11153320	10055440	11480460	11188720	11852400	12542510	13769050	12441870	12547330	12800660	12512090	12624120
272	5.046	114.091	Aminocaproic acid;HMDB0001901	[M+H-H2O]+	C6H13NO2	SLXKOJJOQWFEFD-UHFFFAOYSA-N	NCCCCCC(O)=O	50061410	63833620	69871460	30567170	30651240	27678950	26782220	5913131	49242110	42349710	37695610	65672600	38896920	38221860	43129790	35865060	57762000	41672750	42599020	54671200	60558340	34650740	31330630	43600550	34407830	46986280	35368040	130952200	91288880	46737590	61569280	33633600	36750970	36078150	40248040	31126220	30784800	31212370	31358200	30863520	30794720	31120080
313	4.805	118.065	Indole;HMDB0000738	[M+H]+	C8H7N	SIKJAQJRHWYJAI-UHFFFAOYSA-N	N1C=CC2=C1C=CC=C2	15393790	13252810	13321980	18218910	15886080	16234670	14194170	10184230	8155510	8260647	8819580	8614180	8423704	9636664	11322600	9307721	8994362	8882470	6591108	8036183	8505405	6264716	8706232	7182203	6159491	6209935	40186200	12741420	10776510	7575394	6045155	5768892	5274161	5006139	6416992	9277432	9624445	9114761	9686194	9240248	9314823	9383225
316	1.028	118.086	5-Aminopentanoic acid;HMDB0003355	[M+H]+	C5H11NO2	JJMDCOVWQOJGCB-UHFFFAOYSA-N	NCCCCC(O)=O	3856634	3427618	3125394	3834268	4015976	4547335	4408230	4333221	5121159	5724247	5935435	6886916	8412985	9028727	11046910	8913837	10560320	12321720	8985663	16416490	20201060	19916350	27541380	29349590	39259460	44259000	56401640	65514060	102779200	122783800	155997200	147535200	191328000	208824400	218490700	260152400	259965600	262486800	252899300	268857100	255300500	261622200
327	1.557	119.049	Methyl benzoate;HMDB0033968	[M+H-H2O]+	C8H8O2	QPJVMBTYPHYUOC-UHFFFAOYSA-N	COC(=O)C1=CC=CC=C1	162075	152966	144671	245013	229196	260052	246452	140096	140608	157663	171102	201657	226968	282451	449747	451489	444281	528399	512880	720743	882719	743795	1336552	1176333	1458744	1757736	2467276	2533082	3844856	4118252	6097717	8391905	10188760	9358453	13057300	22303400	22504280	22357160	20929320	22417250	23029340	22208160
343	2.743	120.081	Tyramine;HMDB0000306	[M+H-H2O]+	C8H11NO	DZGWFCGJZKJUFP-UHFFFAOYSA-N	NCCC1=CC=C(O)C=C1	14731690	13902150	14777460	23236100	23099500	25004950	24509290	14419500	13747480	15147860	18275320	19312450	21376450	28535350	42981240	35107420	38165520	47514210	37181780	58754820	67288380	65830150	112760000	94075400	116178600	123837700	180988400	154286500	210479100	196468100	220550400	274660200	270780700	243414100	351858900	577144900	580954500	579522900	574009700	575367000	594284300	575720900
348	2.125	135.03	HMDB0000613;Erythronic acid*	[M-H]-	C4H8O5	JPIJQSOTBSSVTP-PWNYCUMCSA-N	OC[C@@H](O)[C@@H](O)C(O)=O	12125590	12206770	15114040	15716970	13039960	14001220	12140750	16932150	18617440	15037300	18549460	15650980	11735410	16650160	16787550	17180400	14409550	16314550	9649918	16980200	14879660	16022010	16279680	14326470	12409360	10190680	14731130	9250273	12731040	156221800	26643120	19213290	14587440	10716830	13398390	17561860	17332110	17313090	17890420	17128570	17677230	17428330
353	10.982	121.028	Salicylic acid;HMDB0001895	[M+H-H2O]+	C7H6O3	YGSDEFSMJLZEOE-UHFFFAOYSA-N	OC(=O)C1=C(O)C=CC=C1	180174	198155	180213	155913	113638	166096	228686	319611	287346	309792	492413	459854	371728	562488	441876	576935	902358	688883	568273	1261079	1416729	3026782	925169	4258001	4949264	4270316	5308912	8968032	5395747	10503480	8965262	10545680	12124630	5917681	13693290	14872630	14370640	15328590	14482160	14636470	14334570	14884990
359	13.408	121.065	C07113*	[M+H]+	C8H8O	KWOLFJPFCHCOCG-UHFFFAOYSA-N	CC(=O)c1ccccc1	76093.6	74973.9	59656	77938.6	71562.7	63264.7	53634.3	80735.2	74315.5	75555.6	97026.2	154860	96409.8	113043	109925	141933	269436	177454	229902	354046	259311	577014	763847	946908	1242941	1346235	1049343	2081266	2302639	3821666	3803385	3331540	5082648	5333880	5008270	7580588	7215647	7815545	6760198	8176817	7370663	7521635
377	1.556	123.044	4-Hydroxybenzaldehyde;HMDB0011718	[M+H]+	C7H6O2	RGHHSNMVTDWUBI-UHFFFAOYSA-N	OC1=CC=C(C=O)C=C1	830383	797537	771344	1242791	1246860	1343689	1313237	778080	781577	851672	935316	1107116	1238321	1528809	2344133	2400140	2424823	2922980	2728626	3768372	4626835	4171569	6636321	6263807	7385151	8404837	11948400	10899410	15797510	14871970	19339280	23278880	27044100	22975040	30399520	48692720	47080900	50062800	46739410	48483330	48991400	47988450
381	1.868	123.055	Niacinamide;HMDB0001406	[M+H]+	C6H6N2O	DFPAKSUCGFBDDF-UHFFFAOYSA-N	NC(=O)C1=CC=CN=C1	3410647	2977951	3540070	3707277	3914287	4442443	4430793	5650652	5662214	6299232	7578061	8246671	9183859	10787160	13811210	12157020	15065930	16998440	9122179	24480430	27174630	29944130	36400800	46176320	56939040	73616910	99124590	109949100	146988200	191766700	223464800	216729600	283048600	294947300	302755300	352383400	355051700	355352300	348664400	353828600	355230300	352304000
388	19.2	124.087	L-Histidinol;HMDB0003431	[M+H-H2O]+	C6H11N3O	ZQISRDCJNBUVMM-YFKPBYRVSA-N	N[C@H](CO)CC1=CNC=N1	278893400	256552800	295098300	229051700	232555400	219102500	204738000	196013600	181974800	210281500	166261200	186638600	151609200	141315400	100984000	137722400	98118000	127620000	129801100	148914900	119251700	302164400	240531000	287018600	191395100	262498100	158068100	191399800	138267800	121284900	134626300	160902800	469374000	117950600	133432300	126945400	147070700	101186200	164037000	119367800	149275800	124510500
416	3.549	127.05	Thymine;HMDB0000262	[M+H]+	C5H6N2O2	RWQNBRDOKXIBIV-UHFFFAOYSA-N	CC1=CNC(=O)NC1=O	1541616	1193538	1284279	1855839	1546670	1522430	1451065	10553860	8466200	4032412	9740485	4868480	4475892	5478810	13083710	12605030	7563870	9827089	13079970	7663444	6743163	6264367	26771490	7675171	7307986	4379931	8814542	3450857	5029398	3643018	27840100	15405260	3954444	2351174	3532682	7766202	7671491	7570002	8088822	7564421	7886598	7679398
452	1.094	130.086	Pipecolic acid;HMDB0000070	[M+H]+	C6H11NO2	HXEACLLIILLPRG-UHFFFAOYSA-N	OC(=O)C1CCCCN1	42882400	38704380	26398650	56627890	47861030	46112880	43544720	26519750	21779560	21524970	22570690	17777320	22657090	22796030	29398750	32025440	26160750	29627860	37991720	25002450	27832340	22882120	38787920	22025400	19000760	143498600	45056160	19926180	14247880	6675578	6687135	12590340	7863932	7108513	10323480	19726510	19118890	19842600	19258530	19378570	19874120	19450250
464	8.94	131.049	trans-Cinnamic acid;HMDB0000930	[M+H-H2O]+	C9H8O2	WBYWAXJHAXSJNI-VOTSOKGWSA-N	OC(=O)\C=C\C1=CC=CC=C1	81.6793	100.928	162.494	119.168	171030	190.927	98.5195	713.911	134.379	162.853	192.24	189.451	227.014	265.735	281.931	292.077	316.166	387.18	1369.12	752.481	273.305	452.84	175.81	768.18	8.16793	890.167	8.16793	812.517	3524.05	8.16793	8.16793	8.16793	8.16793	8.16793	32815.7	183344	179671	230678	124303	180983	224687	171287
480	1.031	132.077	Creatine;HMDB0000064	[M+H]+	C4H9N3O2	CVSVTCORWBXHQV-UHFFFAOYSA-N	CN(CC(O)=O)C(N)=N	3857685000	3469427000	3055563000	2841978000	2778601000	2846545000	2538606000	2314086000	2592381000	2664771000	2464180000	2515791000	2561584000	2619411000	2549607000	2231135000	2412805000	2294271000	1527672000	2401151000	2373308000	2513341000	2367107000	2371961000	2526693000	2465568000	2504018000	9513956000	4416879000	3324252000	2805462000	2239854000	2348591000	2356448000	2286592000	2288329000	2286939000	2271607000	2303924000	2297398000	2273772000	2293349000
486	1.622	132.101	(??)-erythro-Isoleucine;HMDB0033923	[M+H]+	C6H13NO2	AGPKZVBTJJNPAG-UHFFFAOYSA-N	CCC(C)C(N)C(O)=O	5089016	4143525	3993575	6388804	6027336	6504995	6106643	3668081	3421929	3919754	4758379	4403272	5472627	7321355	11521970	9950749	10007750	12572750	10868830	15467650	19748770	17069820	29928580	25297150	35034650	38833930	58403460	59606860	94729890	96767130	156572800	245756000	269900500	255099500	355121600	558774000	537663600	592272200	517205900	561226200	564504800	548658900
499	12.331	133.101	Perillyl aldehyde;HMDB0003647	[M+H-H2O]+	C10H14O	RUMOYJJNUMEFDD-UHFFFAOYSA-N	[H]C(=O)C1=CCC(CC1)C(C)=C	22109750	10672110	9015790	6734256	3742971	4943045	9902383	10288700	6043506	1654903	5052843	2387734	2240931	4278779	8816242	1194822	2933224	12954170	4445403	3167052	2280838	8706113	13467030	13072680	32299040	7158293	11304720	6682120	16152560	27676940	10120610	3151353	4922247	4416721	1783844	5524938	5675954	5420781	5765704	5256313	5789966	5486094
539	1.555	136.075	Dopamine;HMDB0000073	[M+H-H2O]+	C8H11NO2	VYFYYTLLBUKUHU-UHFFFAOYSA-N	NCCC1=CC(O)=C(O)C=C1	2744890	2489779	2448083	3942135	3924537	4376860	4082901	2325605	2317025	2592859	2883195	3285147	3762832	4732624	7393238	7427800	7429474	8729650	7988588	11013820	13815250	11976450	20068060	17495840	20109090	23308500	32139480	29445100	40904150	40009020	50166710	61183780	66169860	55403060	76469270	125677300	124508600	127307300	122612400	124072800	130294400	124178100
558	1.447	137.046	Hypoxanthine;HMDB0000157	[M+H]+	C5H4N4O	FDGQSTZJBFJUBT-UHFFFAOYSA-N	OC1=NC=NC2=C1NC=N2	871194800	746631700	690678400	840325900	802647900	789198200	680138600	1065051000	1057767000	1025758000	1308088000	921667400	1008859000	1090120000	1203962000	1023922000	1095294000	1142713000	701802000	1108414000	1031073000	1256695000	1526764000	1178744000	1116089000	1072907000	1274041000	854435400	4432016000	1732614000	1265520000	1167314000	1008200000	919422900	874147300	1098684000	1110238000	1080788000	1118689000	1093634000	1109420000	1098786000
637	4.81	142.065	Indoleacetaldehyde;HMDB0001190	[M+H-H2O]+	C10H9NO	WHOOUMGHGSPMGR-UHFFFAOYSA-N	O=CCC1=CNC2=C1C=CC=C2	3808.47	3710.88	3113.7	5000.13	5536.5	6437.91	6369.81	4287.49	3194	4045.13	5012.36	5537.38	6267.15	8647.09	11945.6	9976.53	10990.2	14532.9	10135.3	18589.8	22829.8	19485	34091.8	35410.4	38820.9	47416.3	83911.5	72724.8	131683	175101	196227	302228	479220	416254	826956	1220540	1468067	1209145	1185381	1359880	1250195	1281356
681	4.805	146.06	Indole-3-carboxaldehyde;HMDB0029737	[M+H]+	C9H7NO	OLNJUISKUQQNIM-UHFFFAOYSA-N	O=CC1=CNC2=C1C=CC=C2	39001230	32421760	31067130	45381800	40814240	41035750	35811410	23316460	17419360	18989390	19819030	19717520	18742830	21516010	27855670	21361810	19452700	20244700	13884220	18397410	19071170	13575820	19762500	14935930	13697070	12842700	15681810	10976620	14042220	60692510	19279610	13734660	12527150	10451430	14215690	23495780	23189450	23288730	24056940	23137800	23198870	23492430
713	1.071	148.06	DL-Glutamate;HMDB0060475	[M+H]+	C5H9NO4	WHUUTDBJXJRKMK-UHFFFAOYSA-N	NC(CCC(O)=O)C(O)=O	855547	778777	837268	857139	865836	972670	948861	1003616	1560466	1325087	1989801	1598650	1848711	2255945	2220974	2611375	2352796	2931288	2358702	3755575	4632681	4880435	6284073	5125821	8229483	9862577	11721520	15813490	20258240	21887850	28679710	26964020	35227460	34339800	41806660	47747380	48872110	47672880	47160350	48224830	49007800	47704790
793	2.261	152.056	Guanine;HMDB0000132	[M+H]+	C5H5N5O	UYTPUPDQBNUYGX-UHFFFAOYSA-N	NC1=NC(=O)C2=C(N1)N=CN2	48960300	41273000	52534100	56952110	46804910	49761500	42592180	63459370	65387520	55552250	69177020	59516390	36801080	55451070	65118220	74435220	61883400	69697500	48926260	76733070	70360030	67893740	58866670	67207300	59924680	38052810	218467900	76903820	78271060	71225300	63824150	74479110	55290780	43255190	59600390	74445500	73794570	74244620	74114660	74129530	76117680	74166660
844	6.261	155.046	C06608*	[M+H]+	C4H11O4P	UCQFCFPECQILOL-UHFFFAOYSA-N	CCOP(=O)(O)OCC	44976.4	59781	85083.9	66446.4	56191.9	47969.6	71732.3	12264.2	98609.9	110978	104538	197870	130108	151238	188550	180076	281927	237022	342176	515267	521003	473314	511114	1003467	867945	1041562	1190399	1452636	2210664	1880283	2515179	1827348	2204960	2246410	2186954	1758910	1881072	1742642	1816657	1770608	1816128	1771155
877	0.952	156.077	L-Histidine;HMDB0000177	[M+H]+	C6H9N3O2	HNDVDQJCIGZPNO-YFKPBYRVSA-N	N[C@@H](CC1=CNC=N1)C(O)=O	2714502	3037428	2770849	3490274	3705401	4037432	4096557	3451100	4431375	5032495	5451409	5839428	7412988	8087276	7735291	7849592	8743938	10294250	9976306	13769240	21190810	16248780	21001530	24242060	28387560	35832830	44719240	61972040	91231460	113701200	149076000	140389200	212152600	208320800	247099100	279262900	276434900	284412400	268522700	289777300	269786300	281715000
935	0.969	215.032	HMDB0304061;2-C-methyl-D-erythritol-4-phosphate*	[M-H]-	C5H13O7P	XMWHRVNVKDKBRG-UHNVWZDZSA-N	[H][C@@](O)(COP(O)(O)=O)[C@@](C)(O)CO	39825170	30100700	36315510	28480310	29917000	30773230	31072100	55935890	60931520	48957480	49833420	48988110	55013430	48026290	37605700	36260440	27591800	42112860	29035440	35481220	37102360	37517870	54630400	41579010	35398190	39779180	35949690	37354260	253886500	100197600	85636750	43505550	77125980	59421060	38535260	56631420	57537320	56325940	59407040	55768450	56931560	56878660
951	5.887	163.039	Aspirin;HMDB0001879	[M+H-H2O]+	C9H8O4	BSYNRYMUTXBXSQ-UHFFFAOYSA-N	CC(=O)OC1=CC=CC=C1C(O)=O	4648.03	2673.22	2834.92	2853.04	2466.98	3706.89	3756.79	4255.19	1673.69	1399.22	2120.99	1145.77	3241.79	2092.99	1073.82	58.9107	58.9107	589.107	1575.78	58.9107	3581.88	58.9107	58.9107	5137.76	58.9107	17590.5	58.9107	58.9107	58.9107	58.9107	167615	58.9107	117925000	176534	2040724	438053	423442	478605	445367	480427	197781	469954
952	6.945	163.039	Umbelliferone;HMDB0029865	[M+H]+	C9H6O3	ORHBXUUXSCNDEV-UHFFFAOYSA-N	OC1=CC2=C(C=C1)C=CC(=O)O2	83939.8	105987	111374	100305	105410	119811	115698	135954	175852	200959	219910	291574	261249	333764	384920	383273	524377	554389	722425	873377	1088818	667505	1102530	1155632	1307554	1970120	2186589	2860693	4755225	5684895	7447140	8394437	12076480	14211420	12617270	16067310	16252220	16308670	14939960	16067310	16048510	16075070
986	9.813	221.154	HMDB0302980;Risbitin*	[M-H]-	C14H22O2	XSCYYIVXGBKTOC-GZZJDILISA-N	[H]O[C@@H]1CC2=C(C([H])([H])[C@@H](CC2)C(=C([H])[H])C([H])([H])[H])[C@@]([H])([C@H]1O[H])C([H])([H])[H]	5908071	6319322	6296116	7021716	7697881	7935084	8614028	8144157	7352056	7754025	9692715	9636048	9696975	9463595	7888513	7314729	8227543	7775814	9164167	9098807	9440414	5636611	4309003	6109387	5496406	5812262	6438696	378009400	15966130	12194570	7179785	6230136	6141724	5919299	6192375	6276819	6146393	6249544	6300935	6038381	6260043	6247714
1015	7.761	223.133	HMDB0036583;Methyl jasmonate*	[M-H]-	C13H20O3	GEWDNTWNSAZUDX-WQMVXFAESA-N	CC\C=C/C[C@@H]1[C@@H](CC(=O)OC)CCC1=O	55887	62089	63917.1	72668	77524.1	86690	77312	97044.3	114519	127439	136700	160993	191123	215718	248618	283672	331342	372405	472245	556304	612276	707164	901138	1044652	1305596	1696208	2022554	2460601	2992635	3619916	4928537	5605583	6550963	6986431	7388947	8080120	7778161	8080120	8058585	8099437	8149787	8061455
1023	2.743	166.086	L-Phenylalanine;HMDB0000159	[M+H]+	C9H11NO2	COLNVLDHVKWLRT-QMMMGPOBSA-N	N[C@@H](CC1=CC=CC=C1)C(O)=O	81088720	70167440	69322140	109223200	107299200	110350200	104605400	57771940	53757000	58815440	70279860	74182050	79152350	104285500	156208100	126004500	132169700	156044500	118410100	180539800	199626500	172335700	280743900	213354200	241836900	238743500	320155700	249006000	299525600	256080700	267988100	327851100	299249800	265378500	384763200	644517200	647750800	644972600	650589500	640880200	689498300	645041700
1036	10.981	167.034	C22203*	[M+H]+	C8H6O4	QQVIHTHCMHWDBS-UHFFFAOYSA-N	O=C(O)c1cccc(C(=O)O)c1	37257.2	41335.8	35033.6	32788.9	23421.7	28926.3	43476	67154.7	49532.6	57927.5	110201	95424.2	69814.8	97842.5	77054.2	111517	176192	140098	117533	237582	284222	559503	166857	800502	936458	789321	1062981	1744980	931701	2054104	1955169	2204897	2506191	1178126	2706325	3126716	2942193	3230485	2947497	3188095	2976951	3116100
1042	1.283	226.996	HMDB0000263;Phosphoenolpyruvic acid*	[M+AcO]-	C3H5O6P	DTBNBXWJWCWCIK-UHFFFAOYSA-N	OC(=O)C(=C)OP(O)(O)=O	8649.59	8868.16	11771.4	10118.6	10434.7	13540.1	13480	16284.9	22432.2	22120.3	22221.1	36254.7	32296.5	36197.9	45467.2	46659	46768.8	65885.9	22420.2	84476.3	96917.6	89408.1	130946	183139	177343	285031	400814	507134	1031681	1417164	2145627	2453531	3285903	3641873	3155781	4764070	4759108	4996628	4451891	4644011	5185817	4659417
1055	13.321	227.201	HMDB0000806;Myristic acid	[M-H]-	C14H28O2	TUNFSRHWOTWDNC-UHFFFAOYSA-N	CCCCCCCCCCCCCC(O)=O	19580030	17880020	42147900	24451120	29686860	11308790	63774040	60170300	11828090	18128240	32236360	19749740	12130790	18680250	20372420	20024590	30681470	20625920	39414450	17027160	19278360	33187980	27358520	29640490	31770070	20543110	21371800	18074490	23161510	93668420	34933730	42900090	34549490	20311670	13032250	20569160	20104970	20685020	20819230	19024350	20365910	20459480
1067	0.914	229.011	HMDB0011734;D-Arabinose 5-phosphate	[M-H]-	C5H11O8P	PPQRONHOSHZGFQ-WDCZJNDASA-N	O[C@H](COP(O)(O)=O)[C@@H](O)[C@H](O)C=O	98703.1	111454	64512.8	166547	138900	178575	172434	175833	280597	335669	469112	384155	333149	536081	425057	630422	890716	906108	895755	1874104	2124651	3740934	2737117	4519582	6757604	4816021	10632530	8630029	10490610	18115740	28353390	33071800	29719230	25263570	32734990	23900390	26156330	23708810	24593180	23810480	25452620	24022510
1109	10.101	233.154	HMDB0033960;Curcumenol*	[M-H]-	C15H22O2	ISFMXVMWEWLJGJ-UHFFFAOYSA-N	CC1CCC2C(C)=CC3(O)OC12CC3=C(C)C	132314700	131986800	127990600	169161500	152342400	157593400	115264400	187571000	183396900	152592600	161008400	171472000	167052800	180022100	215181200	187805300	171608600	172859600	261312400	192759400	207337100	163193500	117406200	129422600	124469800	136803100	142535600	120865600	168764300	139020000	339660900	196703400	142475000	135976600	161009900	190471300	190471300	182329500	190471300	189085100	190061600	190630800
1123	10.465	235.169	HMDB0002352;Capsidiol*	[M-H]-	C15H24O2	BXXSHQYDJWZXPB-OKNSCYNVSA-N	C[C@@H]1[C@H](O)C[C@@H](O)C2=CC[C@H](C[C@]12C)C(C)=C	263181	171390	242321	107315	58863.6	109679	179831	240794	179753	211700	865816	415678	373558	807227	133401	213091	1144204	384597	244526	1031023	1797780	1817356	96886.9	2970094	1838443	1243385	1874009	5180100	1495154	6966931	2673529	3287346	6170125	1010402	5221014	5602635	5575048	5631813	5514275	5594900	5957853	5594900
1130	4.613	236.078	HMDB0000238;Sepiapterin*	[M-H]-	C9H11N5O3	VPVOXUSPXFPWBN-VKHMYHEASA-N	C[C@H](O)C(=O)C1=NC2=C(NC1)NC(N)=NC2=O	5211240	5170171	6338052	5926455	5898694	7818175	8317214	18325690	19724160	21736570	24922740	27145520	28511020	35183280	41338880	46826300	53597900	65724400	47519800	87960470	106397300	92231830	99367180	117556500	155493800	169560200	214033300	224827000	228800300	271763900	286154300	377646700	312756700	296685100	324190000	399633900	400480500	400347200	396033800	399878000	406389800	399878000
1180	3.569	241.082	HMDB0000273;Thymidine	[M-H]-	C10H14N2O5	IQFYYKKMVGJFEH-XLPZGREQSA-N	CC1=CN([C@H]2C[C@H](O)[C@@H](CO)O2)C(=O)NC1=O	1393871	1268827	1575288	2145545	1965100	1941343	1973761	14982610	11724750	6337155	14996840	7134189	6318451	8358501	19990590	18625560	12309680	14539560	20717000	11653530	9336018	7700403	35120240	11198660	10108200	6043016	13829540	22504150	15513640	8501807	5374828	16185870	6260554	4131154	6176531	12257400	12580010	11972550	12546790	12219360	12267660	12356250
1189	1.196	175.119	C00062*	[M+H]+	C6H14N4O2	ODKSFYDXXFIFQN-BYPYZUCNSA-N	N=C(N)NCCC[C@H](N)C(=O)O	223531500	198167200	130491000	277089500	229411300	218754700	210050900	99529150	70513470	75497500	73911940	67195900	80003910	74973600	84484370	80380190	69810230	81309540	73400920	68354610	65800600	43572110	81470020	48431260	37961060	43480300	47559220	36202140	37926120	73551940	37218540	40468450	28189080	27175640	29488830	57799820	56879660	57177180	58136680	57504600	58109450	57346180
1190	14.299	241.216	HMDB0000826;Pentadecanoic acid	[M-H]-	C15H30O2	WQEPLUUGTLDZJY-UHFFFAOYSA-N	CCCCCCCCCCCCCCC(O)=O	6752134	5474509	8776927	5082931	7073756	4992161	9913404	15039050	4677586	4686567	9755055	6722502	4668446	7166907	8073876	8567208	8785462	6834564	11206050	7137340	6615754	8271161	7197950	6890189	6544139	4854401	4594135	44539370	19761480	9751555	5770108	7199733	9357793	5382618	4189388	8854678	8599855	8924814	8915436	8788820	8272909	8895169
1206	1.565	243.061	HMDB0000296;Uridine	[M-H]-	C9H12N2O6	DRTQHJPVMGBUCF-XVFCMESISA-N	OC[C@H]1O[C@H]([C@H](O)[C@@H]1O)N1C=CC(=O)NC1=O	50540870	44217270	51036680	51345330	46648750	48870450	45364000	67154720	52565060	49024710	44959170	59221230	44931930	43405390	54813230	48734790	44844780	49612360	42888880	46364970	42525480	33151530	49129810	36638440	30044240	33557240	43096160	29429790	568454100	92703650	60386480	52691340	38291090	37871710	34147380	52519440	52942760	51651700	53562800	51586950	53909610	52154910
1286	6.767	180.174	C07236*	[M+H]+	C12H21N	UBCHPRBFMUDMNC-UHFFFAOYSA-N	CC(N)C12CC3CC(CC(C3)C1)C2	46429.7	41212.8	94562.1	50166.7	64751.7	56857.6	51341	104216	193010	166466	133837	196294	108426	149027	327347	210828	303369	254658	711702	506452	964598	1485924	1745575	1250514	2178798	1226733	1393261	1495940	3938734	2262105	2388200	3307548	3653912	5061294	3328471	11902180	11960950	11993170	11950870	11798160	11822430	11948110
1287	13.556	253.217	HMDB0003229;Palmitoleic acid	[M-H]-	C16H30O2	SECPZKHBENQXJG-FPLPWBNLSA-N	CCCCCC\C=C/CCCCCCCC(O)=O	33009510	37266750	35420180	22541980	24213310	31720070	32938850	64139940	26729830	19118310	84343180	37835260	33909470	37413680	29625910	85301420	39587480	47697300	39146840	59557210	41628610	63924610	33088930	256369900	54574090	48592480	37259900	36999510	69003950	51923880	24401010	29112810	71623390	24474830	27555660	43355590	40407000	43355580	43534320	42946510	43002770	43493540
1297	15.191	255.232	HMDB0000220;Palmitic acid	[M-H]-	C16H32O2	IPCSVZSSVZVIGE-UHFFFAOYSA-N	CCCCCCCCCCCCCCCC(O)=O	69952850	64309270	261124600	190409400	183666900	33593140	354214200	275468400	34931770	59022710	94457270	63672800	28782850	81304300	148983200	116034500	234838900	92063190	238418400	42977420	55371300	236506400	129706100	170377900	322931700	93205900	114496900	62956050	89541850	110783200	196838400	200499500	125100300	115341600	62149240	136890100	127235000	133574800	138545000	133553500	138501900	133843400
1324	1.555	182.081	C00082*	[M+H]+	C9H11NO3	OUYCCCASQSFEME-QMMMGPOBSA-N	N[C@@H](Cc1ccc(O)cc1)C(=O)O	15781700	13863190	13318140	21142470	20167400	21948400	20838790	11238460	11069510	12153970	14314070	15519220	17518670	22487810	35651360	34768340	34934360	40086000	35951670	48221890	61035790	52195380	84951170	70145800	81128580	91562600	120436100	105833900	136625900	127785800	150612500	182336900	196144400	158450000	228684500	386596600	377208800	392892000	374317500	382870700	391261200	381067600
1325	0.918	258.038	HMDB0060483;Iminoerythrose 4-phosphate*	[M+AcO]-	C4H10NO6P	PXPUXFCEGUOIKX-IUYQGCFVSA-N	O[C@H](COP(O)(O)=O)[C@@H](O)C=N	1900527	1524236	1689197	2950101	2142860	2280974	1883775	1476272	1047581	1205325	2214604	1062265	1589084	1395480	1781246	2090196	2206783	1822954	2864245	2084897	2005382	1818545	2914035	1837969	3685612	1833478	2933375	1106323	1219888	1416011	1489242	2692838	7048552	3129077	1858344	1959478	2620865	1709453	2394378	1969010	2193049	2047130
1336	0.908	259.022	HMDB0001401;Glucose 6-phosphate	[M-H]-	C6H13O9P	NBSCHQHZLSJFNQ-GASJEMHNSA-N	OC1O[C@H](COP(O)(O)=O)[C@@H](O)[C@H](O)[C@H]1O	903128	1000219	699433	2284999	1929768	2116305	2822255	3672141	3159271	4866867	5423239	4292009	8536794	8925360	8536573	9214384	11826480	14127720	11795990	19712400	26828270	35404970	49429540	35565550	50401300	60399000	81971730	68727890	97971520	98149080	142057400	147442800	218984200	200289200	158518800	194206000	205370700	191832400	196939300	193181000	207195600	193929300
1341	9.693	184.073	C22271*	[M+H]+	C5H14NO4P	YJIOAKRBBHTUPD-YFKPBYRVSA-N	C[N+](C)(C)C[C@@H](O)P(=O)([O-])O	818358	730644	1222271	1106773	1076177	1340734	1273554	1616819	2338696	1624119	3000280	1769436	2205220	2556592	4232446	5059404	4466557	4476983	4748172	5264775	6025403	6149508	6183269	8670750	8894467	8203771	8841872	11581780	10380280	10961290	10292800	13116620	12042020	11307440	10242570	15249700	14574690	15490160	15036380	15380410	15258600	15068960
1398	4.806	188.07	6-Chloro-N-(1-methylethyl)-1,3,5-triazine-2,4-diamine;HMDB0033249	[M+H]+	C6H10ClN5	DFWFIQKMSFGDCQ-UHFFFAOYSA-N	CC(C)NC1=NC(N)=NC(Cl)=N1	771617900	612611200	597446500	892945700	794295900	799572700	686679600	417761800	320234000	341005800	365940100	344661600	344189200	403231600	520469200	395574000	369366200	371130800	252751400	12461980000	1846777000	757688700	803881300	492493700	383341500	324846700	372391500	238661100	282710200	233134700	215649400	221074000	221117900	195807100	277910100	438280200	439138100	437824200	441784100	440087200	425857700	439803100
1403	14.233	267.232	HMDB0031046;9E-Heptadecenoic acid*	[M-H]-	C17H32O2	QSBYPNXLFMSGKH-CMDGGOBGSA-N	[H]\C(CCCCCCC)=C(\[H])CCCCCCCC(O)=O	251732	212324	304117	249927	280838	334714	281671	617673	547810	455989	806158	594394	613831	909798	1568404	1644535	1118641	1562867	1251375	1637746	2250428	2306979	2527070	2309755	2357098	2528612	2877732	3056111	4793899	3477388	4085264	5779165	6007446	4059997	5052910	9848703	9162090	9979264	9613241	9872662	9768964	9758017
1446	9.61	271.227	HMDB0006294;16-Hydroxyhexadecanoic acid*	[M-H]-	C16H32O3	UGAGPNKCDRTDHP-UHFFFAOYSA-N	OCCCCCCCCCCCCCCCC(O)=O	515423	197688	519920	2246403	3269937	113892	13293630	9032497	367618	2484136	8238737	4612336	253122	1616727	6683413	7006126	47030420	24061400	15045840	3285387	4964858	8021859	8378307	9291496	48103260	13285250	11123780	12834720	16893740	22681050	23200430	159437600	35721150	38286000	12628470	47151740	48968010	47473240	47991480	46763370	47688650	47450770
1454	0.906	273.001	HMDB0003976;D-Glucuronic acid 1-phosphate*	[M-H]-	C6H11O10P	AIQDYKMWENWVQJ-QIUUJYRFSA-N	O[C@@H]1[C@@H](O)[C@@H](OP(O)(O)=O)O[C@@H]([C@H]1O)C(O)=O	1275043	636063	740758	1969828	1848124	1979709	2195997	374696	412179	893552	900581	472820	531780	329084	224325	544862	316804	716588	213520	656713	539934	638584	609892	212045	1027053	133920	5341.5	483171	276816	587104	446776	534222	1776680	967807	838374	1035481	994342	1024208	764010	1024208	999215	1033818
1471	0.907	275.017	HMDB0301830;2-Carboxyarabinitol 1-phosphate*	[M-H]-	C6H13O10P	UJTMIRNFEXKGMS-ZMIZWQJLSA-N	OC[C@@H](O)[C@@H](O)[C@](O)(COP(O)(O)=O)C(O)=O	5996366	4670706	2936262	9715276	11207120	5762295	11789720	77935.5	187458	436631	669667	132223	741918	307399	1428.53	1428.53	93035.2	1428.53	1428.53	1428.53	278402	275118	1428.53	14285.2	249291	344921	1428.53	1428.53	1428.53	164875	319510	551948	90136.7	302302	316189	1109457	1179149	929260	1260755	1004278	1296235	1061543
1477	11.773	275.201	HMDB0006547;Stearidonic acid*	[M-H]-	C18H28O2	JIWBIWFOSCKQMA-LTKCOYKYSA-N	CC\C=C/C\C=C/C\C=C/C\C=C/CCCCC(O)=O	42698.5	36474.3	50274.9	37781.4	40153.7	47205	46025.6	80674.4	97775.4	68955	121767	75234.1	94983.5	137505	262979	298011	205033	248670	219509	304045	448809	324947	560120	494270	702702	666330	1020519	1428658	1988883	2150364	3321263	6103791	5534719	5693242	7944427	14230370	14699870	14427000	13513720	14679850	14894660	14163420
1500	9.043	277.18	HMDB0030801;1-(4-Hydroxy-3-methoxyphenyl)-3-decanone*	[M-H]-	C17H26O3	CZNLTCTYLMYLHL-UHFFFAOYSA-N	CCCCCCCC(=O)CCC1=CC(OC)=C(O)C=C1	1183178	1305870	1316696	1378964	1555838	1659772	1792987	2217949	2414916	2650792	2716808	3292905	3524724	4033494	4712405	5207762	6371274	7185082	8258236	10072090	11675150	16803830	19863610	23905620	28573400	34750230	43486330	53642320	61236170	84424440	95845140	117939400	136010100	140324500	153035900	154052200	157800300	154712700	151959600	157018900	157353700	154119800
1501	12.693	277.216	HMDB0001388;alpha-Linolenic acid	[M-H]-	C18H30O2	DTOSIQBPPRVQHS-PDBXOOCHSA-N	CC\C=C/C\C=C/C\C=C/CCCCCCCC(O)=O	146605	153685	182048	139347	140227	173950	157993	414126	461575	373377	529934	468306	522908	652209	1192684	1324805	1117822	1298081	1257565	1681975	2338243	1756309	2913472	2447589	3308580	3653144	5178200	6673060	11064940	12293720	17329750	28818050	25434930	27181700	37189460	53001440	54515050	54098220	52428480	52870460	55932510	52767250
1521	13.748	279.232	HMDB0000673;Linoleic acid	[M-H]-	C18H32O2	OYHQOLUKZRVURQ-HZJYTTRNSA-N	CCCCC\C=C/C\C=C/CCCCCCCC(O)=O	154297	157886	170012	175230	186457	196683	187166	329673	367079	335493	477468	412039	474887	641761	932576	1132207	1075725	1243164	1107096	1654880	2182137	1637387	2713861	2943026	4110802	4316159	5936717	8345328	12793840	17850750	29219600	57252770	72653660	88694700	112919000	140730300	140730300	157202800	140730300	140804200	141592300	140669800
1542	15.012	281.248	HMDB0000207;Oleic acid	[M-H]-	C18H34O2	ZQPPMHVWECSIRJ-KTKRTIGZSA-N	CCCCCCCC\C=C/CCCCCCCC(O)=O	60049590	47413390	52851060	51549710	50787500	46007630	46447940	60107760	63337210	48819900	71546060	48563590	50735510	57671920	85804110	91705360	65777080	69042900	65425390	64791900	67619840	52882990	55942620	45477960	49250180	49114590	46810650	41784910	47424790	39256050	40033410	107433100	46589250	32794840	39577460	61784540	61784540	59292120	61784540	61784540	67044260	61784540
1547	0.925	195.002	C00093*	[M+Na]+	C3H9O6P	AWUCVROLDVIAJX-GSVOUGTGSA-N	O=P(O)(O)OC[C@H](O)CO	301848	255851	299780	298555	314168	389039	391026	529908	695744	762376	932091	924457	1207536	1258944	1322505	1278696	1888962	1585286	864721	2273400	2230833	2119614	2272371	2178037	4412590	4540966	3928356	6112542	4484425	4631079	4228142	5934144	4881381	6858739	7262991	6988997	6673010	7170395	6956684	6819360	6902071	6946443
1560	11.283	283.17	HMDB0003422;Boldione*	[M-H]-	C19H24O2	LUJVUUWNAPIQQI-QAGGRKNESA-N	[H][C@@]12CCC(=O)[C@@]1(C)CC[C@@]1([H])[C@@]2([H])CCC2=CC(=O)C=C[C@]12C	727677	898901	665942	647863	642728	669575	665666	1106798	1145686	1058438	1022710	2208394	1474950	1754501	1768985	2511390	5546249	3249548	4357454	5471331	4738012	7427776	9681909	8578383	14177090	18479720	18804520	27217860	39083550	52325320	49696080	50402970	81361860	78026690	84036730	111565400	112714000	111832300	103220500	111832300	112511300	111568300
1568	16.778	283.264	HMDB0000827;Stearic acid	[M-H]-	C18H36O2	QIQXTHQIDYTFRH-UHFFFAOYSA-N	CCCCCCCCCCCCCCCCCC(O)=O	60676.2	66178.9	139155	115456	84111.9	25882.2	137816	143542	61836.3	107738	142248	129093	74217.8	290547	239207	259320	442741	284518	530880	267284	639193	1597444	1278137	1706517	3552297	2116453	4065670	2600211	5526454	14913760	21439580	56551020	78645890	82364690	56701060	31903150	36783320	33961240	33342360	33129820	25426810	33129820
1690	7.711	293.175	HMDB0251767;Embelin*	[M-H]-	C17H26O4	IRSFLDGTOHBADP-UHFFFAOYSA-N	CCCCCCCCCCCC1=C(O)C(=O)C=C(O)C1=O	3017022	3314275	6066884	2327336	2592041	2813801	2836257	5605563	6865818	5849864	6966123	6210094	5923286	6653498	13836160	8402132	12637930	10870990	13715340	24035320	17308710	52192980	26409220	28908340	39890080	32607070	32617050	38597880	59229930	59957140	63752710	67062050	73801860	91158240	67242110	119876100	111770000	123199500	115472800	120355400	117655500	118758900
1738	13.845	297.242	HMDB0247617;9,10-Epoxystearic acid*	[M-H]-	C18H34O3	IMYZYCNQZDBZBQ-UHFFFAOYSA-N	CCCCCCCCC1OC1CCCCCCCC(O)=O	1560754	1950311	3473093	2566465	4414656	1160644	9808172	16194860	754728	3380893	2178771	2418665	769133	1804323	3843598	2915078	10654380	4201736	5069693	1321919	1551987	2310259	1580173	3284216	11407520	1432168	2178179	2096620	6132764	6904106	2941188	7857288	4226309	2499163	807569	2689096	2381053	2782954	2545103	2830606	2347978	2704368
1752	4.806	205.097	L-Tryptophan;HMDB0000929	[M+H]+	C11H12N2O2	QIVBCDIJIAJPQS-VIFPVBQESA-N	N[C@@H](CC1=CNC2=C1C=CC=C2)C(O)=O	635841900	466457700	435167500	639485200	564871700	559591400	480963000	275479400	213084000	224431800	238977000	225493700	222456300	259420400	334106400	253686200	240532200	236419700	158207100	210938300	223714600	154930200	222701700	1399218000	458738500	276920700	266621300	158983700	172347100	141256700	124139600	127110200	124471300	111370600	158842800	254625900	254861800	254215200	256849400	254695100	246232300	254695100
1757	11.415	299.201	HMDB0061925;Dehydroabietic acid*	[M-H]-	C20H28O2	NFWKVWVWBFBAOV-MISYRCLQSA-N	[H][C@@]12CCC3=CC(=CC=C3[C@@]1(C)CCC[C@@]2(C)C(O)=O)C(C)C	87572.9	113139	82337.8	86999.2	81332.2	95445.8	85511.4	325361	124068	131285	118247	199238	216398	273316	297732	279634	410774	370539	693692	692658	564581	1195907	1406185	2448860	2048343	2781250	22862590	3673692	7869668	7922272	6981963	7960585	14399320	10571080	9539313	14700170	14690470	14991480	14475980	14724700	14342500	14779640
1764	11.245	299.259	HMDB0062549;2-Hydroxystearic acid*	[M-H]-	C18H36O3	KIHBGTRZFAVZRV-KRWDZBQOSA-N	CCCCCCCCCCCCCCCC[C@H](O)C(O)=O	152335	88117.3	106828	362978	719932	38993.9	2153049	1467937	80203.7	417960	1121620	677388	205474	336292	1097591	1451682	7508206	3941893	2082481	532779	1043369	1516755	1739583	1949736	10557970	5670830	2170386	3588197	6006738	7788544	14257830	101714600	23356190	28350840	11839860	37006640	37711840	37653400	35933120	37512270	37590740	37056420
1768	0.916	300.048	HMDB0001062;N-Acetyl-D-Glucosamine 6-Phosphate*	[M-H]-	C8H16NO9P	BRGMHAYQAZFZDJ-RTRLPJTCSA-N	CC(=O)N[C@H]1C(O)O[C@H](COP(O)(O)=O)[C@@H](O)[C@@H]1O	162457	196845	177486	322357	303620	339165	333042	179325	288681	269231	445403	248265	460793	488544	580879	581534	716334	702797	1087788	1126815	1483762	2327090	2663551	1732356	4103997	3264715	4042625	5040074	3849855	5152753	5867310	6770766	5791935	7425753	7344157	6336134	7401263	6008495	7025893	6225650	7235663	6381283
1786	12.441	301.216	HMDB0015655;Methyltestosterone*	[M-H]-	C20H30O2	GCKMFJBGXUYNAG-HLXURNFRSA-N	[H][C@@]12CC[C@](C)(O)[C@@]1(C)CC[C@@]1([H])[C@@]2([H])CCC2=CC(=O)CC[C@]12C	931134500	763795200	988368800	766671500	721476200	747815300	694356400	1018468000	1013892000	740883300	1232232000	699635500	828156500	843091100	1287612000	1155978000	975454000	926380000	797180700	856669700	963077600	663165200	909054400	623256100	686115400	540837100	507378500	1451800000	909621500	611200500	469697900	623330100	483499300	428475900	497724000	873652700	903873500	844734100	892680900	880347800	868929400	885030000
1787	10.514	301.216	HMDB0001999;Eicosapentaenoic acid	[M-H]-	C20H30O2	JAZBEHYOTPTENJ-JLNKQSITSA-N	CC\C=C/C\C=C/C\C=C/C\C=C/C\C=C/CCCC(O)=O	20105220	14362580	12673530	14617840	15195900	13659290	13157160	4292032	4947124	4766754	4158202	4107743	4768592	6293566	5422490	4299247	5410148	4981560	4658613	4513708	4240332	9074072	8528187	9552515	7054455	6914102	7262937	7875757	5610118	70660530	13214160	7786971	8528175	4831084	6170905	8310958	8125750	8183187	8397712	8325055	7922579	8340590
1810	13.425	303.232	HMDB0001043;Arachidonic acid	[M-H]-	C20H32O2	YZXBAPSDXZZRGB-DOFZRALJSA-N	CCCCC\C=C/C\C=C/C\C=C/C\C=C/CCCC(O)=O	137332500	109138900	190866000	151885000	157887500	162203600	162394600	163562000	177121300	121743200	263989700	87897790	146237300	162438800	225659100	183588600	123032800	164424100	117776200	139145400	165530200	100245100	144189600	102253900	108026200	75172380	99062900	87694020	91512640	81046660	81290380	359617400	131226200	80456660	100865700	169292300	168278200	159568300	170906800	168899400	182293600	168292600
1832	14.154	305.248	HMDB0010378;5,8,11-Eicosatrienoic acid*	[M-H]-	C20H34O2	UNSRRHDPHVZAHH-YOILPLPUSA-N	CCCCCCCC\C=C/C\C=C/C\C=C/CCCC(O)=O	81256820	54043300	73304100	68533420	72290030	62196340	54959000	63951220	64070230	42886480	62258920	40835700	42790600	50891680	82041150	82413720	58591740	55433460	44754070	47116240	52781050	35238460	52704830	34040960	41588280	29249490	143343700	61981440	45659970	38510610	30636300	44518500	32899130	27459150	27868990	61315390	59053630	61768860	61363200	61135160	58787240	61365230
1873	16.386	309.279	HMDB0035159;Paullinic acid*	[M-H]-	C20H38O2	URXZXNYJPAJJOQ-FPLPWBNLSA-N	CCCCCC\C=C/CCCCCCCCCCCC(O)=O	3542514	2108997	2456886	1944833	1640535	2088893	1764516	2120772	1999813	1924814	2479197	1614168	2139006	2466563	2759900	3280123	2304309	2458752	1826799	2168286	2946554	2668606	2424655	2013183	1816731	1436856	1855295	1503400	1350825	1444206	1262062	7814754	2995928	1792595	1676908	2087834	2827263	2087834	2041120	2118721	2029936	2108525
1901	18.529	311.294	HMDB0002212;Arachidic acid*	[M-H]-	C20H40O2	VKOBVWXKNCXXDE-UHFFFAOYSA-N	CCCCCCCCCCCCCCCCCCCC(O)=O	2212783	2142327	3715730	2323120	2567232	1525734	4660652	6300101	2916894	2483430	3902571	2724889	2470708	4193910	7286243	5595872	8171198	4595053	25350040	8942011	7556302	4461711	3031990	2142558	3593669	1768481	2359135	1410390	2800615	4407827	2905585	4981242	4779012	5032546	4201378	6019600	6308464	5886717	6239090	5774391	5914180	6160810
1951	10.308	315.195	HMDB0302945;(+)-Royleanone*	[M-H]-	C20H28O3	KZAPVZIQILABNM-RBZFPXEDSA-N	[H][C@@]12CCC3=C(C(=O)C(O)=C(C(C)C)C3=O)[C@@]1(C)CCCC2(C)C	26648860	19379660	22608420	24209580	25264480	25921610	24377250	13929150	13174260	14747900	12327950	13144740	16070920	22366920	23973230	22096180	23415630	27308400	37007400	24881640	25008530	49738980	36926310	52314210	34612380	36371280	44090520	33655420	42395910	41453020	43780150	48377900	44904120	33044430	39521790	50307020	50320060	50318680	50310870	50996580	50310870	50310870
1975	11.211	317.211	HMDB0006027;Oxymesterone*	[M-H]-	C20H30O3	RXXBBHGCAXVBES-XMUHMHRVSA-N	[H][C@@]12CC[C@](C)(O)[C@@]1(C)CC[C@@]1([H])[C@@]2([H])CCC2=C(O)C(=O)CC[C@]12C	82595140	55079050	55047470	64805930	61171890	52422640	52475340	22306160	21344420	21146060	16841750	15862800	19660510	29126190	25940200	24104330	30051720	27683400	35284530	22321370	21094590	53351410	42893040	56363730	39035860	38252990	41332060	31597020	38699280	45448400	209750100	57650540	53131420	35816540	35665860	52690210	52690210	51005080	52690210	52672460	53697660	52553050
1976	9.649	317.211	HMDB0010217;5-KETE*	[M-H]-	C20H30O3	MEASLHGILYBXFO-XTDASVJISA-N	CCCCC\C=C/C\C=C/C\C=C/C=C/C(=O)CCCC(O)=O	111621500	82447370	96189380	111150000	107972000	114025500	108875700	58478080	67127740	68817420	66030790	76061060	82440460	110006800	112095000	82727310	98479760	104656400	89302700	106158600	114712800	197257400	192746100	206029100	148409200	163375900	185001700	184426000	146374000	184530900	184536400	184766200	202424700	132099900	192663800	233283400	228454500	233376400	232323600	237241100	231888200	232843400
1978	2.27	318.06	HMDB0000133;Guanosine	[M+Cl]-	C10H13N5O5	NYHBQMYGNKIUIF-UUOKFMHZSA-N	NC1=NC2=C(N=CN2[C@@H]2O[C@H](CO)[C@@H](O)[C@H]2O)C(=O)N1	1448510	1162175	1617450	1547977	1252608	1483608	1292482	2723171	2246111	1915107	2516735	2306353	1422709	2038224	2235655	2598237	2146968	2583549	1361569	2521384	2290806	1642556	1671294	2083062	1607790	1159125	1926575	1114384	1983574	2234870	4615181	3404554	2183560	1437815	2112163	2761065	2817231	2660733	2882439	2762497	2730289	2794334
2001	10.515	319.227	HMDB0011134;5-HETE*	[M-H]-	C20H32O3	KGIJOOYOSFUGPC-JGKLHWIESA-N	CCCCC\C=C/C\C=C/C\C=C/C=C/[C@@H](O)CCCC(O)=O	322003500	232702700	221017000	251153000	249202000	227958600	212534600	73342860	84284150	79107710	76085300	72840910	82867420	112123900	96642350	75639160	94361860	80019610	79891440	74069520	71969470	149337900	146045600	164656000	900218000	342705500	242080500	192013700	120665200	137507700	137980200	114527600	160529600	92257440	120487300	147761400	144533100	148475400	146128900	148653100	143409500	148015900
2024	4.275	220.118	Pantothenic acid;HMDB0000210	[M+H]+	C9H17NO5	GHOKWGTUZJEAQD-ZETCQYMHSA-N	CC(C)(CO)[C@@H](O)C(=O)NCCC(O)=O	205176	189458	213814	200876	233657	275960	274085	307828	308660	324836	385228	400454	441431	551347	624286	587380	688133	722443	396955	1081203	1109371	1411089	1743749	2318588	2605519	3471228	6043726	5544778	9099260	14709330	18234640	16349930	25474670	25021610	21689010	26158540	28250570	25891120	27052340	27930330	24859080	27377290
2040	1.278	323.027	HMDB0000288;Uridine 5'-monophosphate	[M-H]-	C9H13N2O9P	DJJCXFVJDGTHFX-XVFCMESISA-N	O[C@H]1[C@@H](O)[C@@H](O[C@@H]1COP(O)(O)=O)N1C=CC(=O)NC1=O	448788	344359	371062	427703	430164	498378	543314	396564	442670	443163	725614	536099	814267	771640	925278	880312	1155572	1189406	716754	1439079	1934151	1612177	1372623	1839246	2334679	3168491	3386289	4077005	3607007	4358506	3791898	4024102	4945292	5589239	4289879	7570534	6890780	7786260	7214454	7586409	7569022	7396161
2100	13.087	327.232	HMDB0002183;Docosahexaenoic acid	[M-H]-	C22H32O2	MBMBGCFOFBJSGT-KUBAVDMBSA-N	CC\C=C/C\C=C/C\C=C/C\C=C/C\C=C/C\C=C/CCC(O)=O	4791669	5181572	7028138	7029795	7382309	7549118	7523691	8911552	9605639	8392513	15615340	11418540	14140440	16505770	27199230	25725300	28093870	35157770	36804320	41445790	53503110	47174030	91188340	78090820	104366000	109541500	145112100	198879600	297525900	402547200	466504400	732663100	944186200	967990200	1045370000	1621495000	1559039000	1711906000	1511520000	1624888000	1646600000	1586846000
2119	13.633	329.247	HMDB0006528;Docosapentaenoic acid (22n-3)*	[M-H]-	C22H34O2	YUFFSWGQGVEMMI-JLNKQSITSA-N	CC\C=C/C\C=C/C\C=C/C\C=C/C\C=C/CCCCCC(O)=O	688401	618750	915686	861305	892860	961546	993822	1080728	1270568	1099772	2224529	1170511	1672740	1977895	2985497	3615368	3167040	4137581	4328203	5090260	6702704	8231378	12763510	11981430	13667080	15145990	19632730	21718360	38935860	36523310	45035640	63862240	61534460	61478980	74086070	94453990	89906750	102028000	91690220	92693980	95343230	92808380
2146	14.562	331.263	HMDB0002226;Adrenic acid*	[M-H]-	C22H36O2	TWSWSIQAPQLDBP-DOFZRALJSA-N	CCCCC\C=C/C\C=C/C\C=C/C\C=C/CCCCCC(O)=O	371355	269771	370414	352901	379201	445108	419806	437777	414128	374809	542492	357237	461150	525901	1093177	1001047	1074882	1071515	1121039	1497464	1717573	2283653	3388950	2537026	3776221	3532260	4112154	4449320	8292895	7909880	8468358	11243570	12795080	11143560	12902970	26518860	26518860	24859230	26518860	26541070	26420870	26559990
2163	8.494	333.206	HMDB0002710;Prostaglandin J2*	[M-H]-	C20H30O4	UQOQENZZLBSFKO-POPPZSFYSA-N	CCCCC[C@H](O)\C=C\[C@@H]1[C@@H](C\C=C/CCCC(O)=O)C=CC1=O	10800560	7487283	10431070	8847490	7559983	7304512	6390318	4844538	5007033	5056541	6711557	4674061	5051594	6387272	6934368	5821695	5974939	6768169	9170067	5760625	6143081	9663361	6966811	9728006	4941783	6009906	7801690	4750308	26503320	10272860	9102331	7692119	7057407	6421643	5398898	7210691	7147513	7176508	7249012	7137144	7265478	7165858
2188	9.208	335.222	HMDB0001085;Leukotriene B4*	[M-H]-	C20H32O4	VNYSSYRCGWBHLG-AMOLWHMGSA-N	CCCCC\C=C/C[C@@H](O)\C=C\C=C\C=C/[C@@H](O)CCCC(O)=O	36510.9	29646.6	42708.5	35346.8	39097.2	39064.9	37440	20941.4	22791.4	26850.8	36932.6	29501.6	34774.2	58859.3	60555.9	69312.9	86065.3	98103.2	207246	119555	120235	405838	436652	746359	467649	724949	1078108	958562	2249784	2363974	3900690	4807391	6352268	5931026	4971341	5182231	5235499	5294862	4759551	5297819	5275038	5166851
2227	0.889	338.987	HMDB0001058;Fructose 1,6-bisphosphate*	[M-H]-	C6H14O12P2	RNBGYGVWRKECFJ-ARQDHWQXSA-N	O[C@H]1[C@H](O)[C@@](O)(COP(O)(O)=O)O[C@@H]1COP(O)(O)=O	31500.3	21365	14347.6	63236.3	77791.9	62302.3	94619	11360.8	80893.4	37518.2	247496	18511.7	36612.4	43645.1	55113.6	84445.1	50793.8	103109	26281.3	129198	219319	116192	166484	48446	459243	128470	323763	390427	768767	1417429	1663824	1865330	1391035	2825191	1729745	5076328	5427916	5128597	4960706	5188910	5320900	5081620
2283	4.611	238.093	2-Amino-6-[(1R,2S)-1,2,3-trihydroxypropyl]-7,8-dihydro-3H-pteridin-4-one;HMDB0244465	[M+H-H2O]+	C9H13N5O4	YQIFAMYNGGOTFB-UHFFFAOYSA-N	OCC(O)C(O)C1=NC2=C(NC1)NC(=N)N=C2O	6881661	6251723	7640703	7244455	7287434	9067312	9505353	24271250	24561070	28108820	31230940	33428630	35772930	43201520	46046920	55496730	64655840	76030610	52300320	108642800	132071300	108967700	117415900	143862000	191312300	205018600	274975900	271779100	277016700	313192400	345218300	488228200	348246200	351358200	390776800	485682200	495365000	482878500	489273500	494011200	481396200	491101100
2287	10.345	343.226	HMDB0015489;Testosterone Propionate*	[M-H]-	C22H32O3	PDMMFKSKQVNJMI-BLQWBTBKSA-N	[H][C@@]12CC[C@H](OC(=O)CC)[C@@]1(C)CC[C@@]1([H])[C@@]2([H])CCC2=CC(=O)CC[C@]12C	790402400	596626200	653693900	744821700	636764000	626226600	645379000	228863000	309520900	287970600	249111300	270721400	286359600	379956000	308653900	258609100	283929200	284656600	275522800	244085800	236137900	488852800	475200100	497841600	351706300	394893700	376919800	1343041000	601316000	519122800	425287300	412200800	452548400	285545200	311623900	458560600	446366400	456798700	466641400	456529700	454945800	458147500
2320	1.263	347.038	HMDB0000175;Inosinic acid	[M-H]-	C10H13N4O8P	GRSZFWQUAKGDAV-KQYNXXCUSA-N	O[C@@H]1[C@@H](COP(O)(O)=O)O[C@H]([C@@H]1O)N1C=NC2=C1N=CNC2=O	332939900	249333600	238452300	176092600	219952500	216028000	259617900	131864100	74920660	152519400	40258960	154930500	222934400	125112200	132567100	107722100	213238100	110950500	18773290	133608700	174208200	97577170	270176500	321548800	340629600	316289300	195941900	297715300	137043100	168208600	124171800	102015200	125498900	201213100	144850200	204399700	196172900	207522100	198947600	201298600	207419200	200340900
2321	1.033	347.038	HMDB0012152;2-O-(6-Phospho-alpha-mannosyl)-D-glycerate*	[M-H]-	C9H17O12P	BOLXAGHGKNGVBE-MTXRGOKVSA-N	OC[C@@H](O[C@H]1O[C@H](COP(O)(O)=O)[C@@H](O)[C@H](O)[C@@H]1O)C(O)=O	5935805	5096658	5227088	4596167	6748108	7040053	9527523	4916599	3397850	8004528	2381335	9525590	16219800	10196820	11023850	11858260	25764150	16744910	3477755	28290160	45309340	28390160	4265165	45014620	98598750	155198000	129327600	285688700	179804400	263045700	244510000	229921900	299207400	466993200	355126800	402334500	398238000	411173900	396771100	403506700	399067800	402224800
2407	16.497	355.227	HMDB0303648;Pelanin*	[M-H]-	C23H32O3	RSEPBGGWRJCQGY-RBRWEJTLSA-N	[H][C@@]1(CC[C@@]2([H])[C@]3([H])CCC4=CC(O)=CC=C4[C@@]3([H])CC[C@]12C)OC(=O)CCCC	6458.69	8119.89	5983.94	6877.45	4863.02	5684.38	4081.01	8256.09	10469.2	11220.5	15697.8	27524.7	19122.5	12917.5	20583.7	27312.4	60421.4	48780	50056.1	74265.8	56933.9	70319.3	84252.2	85607	111929	116215	161870	267154	538072	740445	1404145	1577049	3450105	3956749	2636185	4249354	4425269	4457698	4110474	4446575	4423191	4246067
2483	1.27	362.05	HMDB0001397;Guanosine monophosphate	[M-H]-	C10H14N5O8P	RQFCJASXJCIDSX-UUOKFMHZSA-N	NC1=NC2=C(N=CN2[C@@H]2O[C@H](COP(O)(O)=O)[C@@H](O)[C@H]2O)C(=O)N1	20286140	15207980	11304740	11253150	13352950	13436610	18862210	7906667	5474680	8142458	3503261	8519400	14256500	7052111	6820363	7733975	12361200	6099909	1354195	7276845	10392740	5696247	1109448	6166623	10767190	11441560	60019360	42110440	10813100	13065910	7494143	6044824	7457374	10176480	8310580	12015020	11513120	12186010	11751800	11645060	12648720	11668580
2644	10.344	379.204	HMDB0001939;Medroxyprogesterone	[M+Cl]-	C22H32O3	FRQMUZJSZHZSGN-HBNHAYAOSA-N	[H][C@@]12CC[C@](O)(C(C)=O)[C@@]1(C)CC[C@@]1([H])[C@@]2([H])C[C@H](C)C2=CC(=O)CC[C@]12C	16080810	10600420	13139610	15712600	12882490	12777280	13428820	5222484	6921710	5469978	4825803	5144013	5570767	8243387	6464221	5407866	5853372	5921025	5367000	5037423	4685866	8464463	8623368	9587569	6066143	7027205	6828291	5854886	5689098	65496130	12099550	9412657	9261409	5080503	5344926	9600741	9516210	9453493	10074280	9497019	9655643	9548476
3033	15.637	423.326	HMDB0006327;alpha-Tocotrienol*	[M-H]-	C29H44O2	RZFHLOLGZPDCHJ-XZXLULOTSA-N	CC(C)=CCC\C(C)=C\CC\C(C)=C\CC[C@]1(C)CCC2=C(C)C(O)=C(C)C(C)=C2O1	64895.2	72435.3	53518	52630.6	60536.2	29226	28482.4	11103.4	72651.9	48411.5	59555.4	111069	78932.9	66342.9	116773	166407	155586	198645	190200	304463	458047	370800	720362	898938	939032	1426239	901659	1888362	3290747	1833158	2966813	3510422	3603765	6733889	8528343	8063712	9021955	7985508	8168909	8543764	8053301	8330960
3036	14.297	282.278	Sphingosine;HMDB0000252	[M+H-H2O]+	C18H37NO2	WWUZIQQURGPMPG-KRWOKUGFSA-N	CCCCCCCCCCCCC\C=C\[C@@H](O)[C@@H](N)CO	595217600	798520800	811977600	795249000	505285900	562340500	1903206000	319218200	155969000	193525900	235315000	198751100	393417400	181421600	220074000	87819200	113843500	201106900	143567000	137718200	187673800	1041741000	372511900	389606400	400936900	286282300	337635300	479741400	831064300	161053000	86892510	269939000	83918880	60228580	71354930	158578800	141465400	152616400	157357000	151289100	162578500	153756300
3072	2.26	284.098	C08432*	[M+H]+	C10H13N5O5	MIKUYHXYGGJMLM-UUOKFMHZSA-N	Nc1nc(=O)[nH]c2c1ncn2[C@@H]1O[C@H](CO)[C@@H](O)[C@H]1O	63230100	52451000	65769100	66796240	56508690	58642770	49484220	71134080	74147970	64011360	77418420	67515010	42725870	62431820	73193050	81132260	69937480	79094540	51460630	84735250	77888420	71613280	60036340	68909690	62359580	39791380	64982900	44403580	196125400	111136600	82692550	85912380	62093060	46781440	64799700	76593740	77367950	75342690	77520700	76286820	78249290	76357550
3223	2.118	291.069	Inosine;HMDB0000195	[M+Na]+	C10H12N4O5	UGQMRVRMYYASKQ-KQYNXXCUSA-N	OC[C@H]1O[C@H]([C@H](O)[C@@H]1O)N1C=NC2=C(O)N=CN=C12	12638.2	11616.6	14991.6	15002.5	17580	16120.7	15955.4	36565.7	32078.3	31159.6	31832.5	42801.2	34295.4	48091.7	62361.6	87039.6	71690.8	92899.6	70413.6	144728	148912	165427	187824	243117	279736	270297	516959	505836	966649	1229204	1679423	2550260	2359996	2178638	3244724	4284524	4498635	4321562	4201268	4329690	4653188	4262754
3395	10.753	480.309	HMDB0011130;LysoPE(18:0/0:0)*	[M-H]-	C23H48NO7P	BBYWOYAFBUOUFP-JOCHJYFZSA-N	[H][C@@](O)(COC(=O)CCCCCCCCCCCCCCCCC)COP(O)(=O)OCCN	994477	768157	943370	1619977	1434340	1692880	1569222	1275938	878793	859223	1288670	800328	1220586	1464832	1718049	1645174	1900679	2225179	1127799	2666364	3403978	3746899	6238711	4521669	10051830	8754234	10725290	17446680	12742370	21855650	23467790	26073370	41326200	35846020	45727810	82869190	81210850	85383340	80638490	81680310	86142830	81398160
3405	13.035	300.289	Phytosphingosine;HMDB0004610	[M+H-H2O]+	C18H39NO3	AERBNCYCJBRYDG-KSZLIROESA-N	CCCCCCCCCCCCCC[C@@H](O)[C@@H](O)[C@@H](N)CO	49442510	57106730	34446390	28570110	25547970	28752160	42017590	33860180	18593790	17333850	18192210	18468790	11903890	14276140	30703760	16472870	22382660	13162920	14582420	14544480	12341670	35079450	53268790	32643690	58424250	33306730	396273000	48236400	22564630	15645930	13416250	14161050	11117930	8543120	11876920	18288690	17622490	18358430	18141920	18378790	17270010	18356000
3503	6.214	498.287	HMDB0000951;Taurochenodesoxycholic acid*	[M-H]-	C26H45NO6S	BHTRKEVKTKCXOH-BJLOMENOSA-N	[H][C@@]1(CC[C@@]2([H])[C@]3([H])[C@H](O)C[C@]4([H])C[C@H](O)CC[C@]4(C)[C@@]3([H])CC[C@]12C)[C@H](C)CCC(=O)NCCS(O)(=O)=O	236078300	168265300	140341000	155170700	164490900	152469200	148541300	57710390	52498110	51467820	52405140	55272800	60915120	54979050	12460510	6414541	9828411	9985487	4554641	7140722	8354528	12362480	17838210	16429300	14874890	15533200	19925530	16030830	22255460	37039900	83028320	7926066	31599090	21109300	21857210	67085280	67085280	61410710	66813440	69374510	67085280	67085280
4429	10.372	345.242	Medrysone;HMDB0014398	[M+H]+	C22H32O3	GZENKSODFLBBHQ-ILSZZQPISA-N	[H][C@@]12CC[C@H](C(C)=O)[C@@]1(C)C[C@H](O)[C@@]1([H])[C@@]2([H])C[C@H](C)C2=CC(=O)CC[C@]12C	1997.86	1508.55	1459.1	1824.91	1576.21	1456.04	1567.32	549.161	1058.9	845.888	749.513	789.437	790.099	1608.68	2104.13	1864.67	1504.55	2387.54	1886.69	1989.3	1772.12	14230.4	18079.7	17649.8	17477.6	25306.5	36940.5	44708.7	44072.4	94757.8	153514	330708	791913	918093	1317218	799598	885300	915814	756927	889602	777921	851943
[truncated: 2 more columns]

## Sheet: S2. Metabolites G1 vs. G0
Differential Metabolites (G1 vs. G0)
KEGG ID	log2FC	p-value	variation
C00163	0.873197	0.00199862	up
C00747	0.65706	0.00351119	up
C05519	0.746137	0.00359749	up
C11109	0.755462	0.0120196	up
C01066	0.757942	0.00164051	up
C00431	0.739622	0.00627796	up
C00805	1.19681	0.000883208	up
C00153	1.01523	0.00145783	up
C00178	2.1955	0.00198722	up
C00302	0.921235	0.00245456	up
C06608	0.898435	0.0479922	up
C00135	0.735223	0.00926124	up
C11434	0.699066	2.75765e-06	up
C09315	1.12483	0.00267949	up
C11512	1.07281	0.00239023	up
C22203	1.17747	0.0018057	up
C00074	1.2889	0.00154285	up
C01112	1.43328	0.00174532	up
C09627	1.4501	0.0398453	up
C00835	1.97417	0.000104604	up
C00214	2.50991	0.00133936	up
C07236	1.37501	0.000271551	up
C00092	1.72546	0.00344071	up
C22271	0.997533	0.00095922	up
C16536	1.2469	0.000510083	up
C16300	1.17102	0.00110893	up
C10482	1.03254	0.000548834	up
C06427	1.6456	5.21225e-05	up
C01595	1.30732	0.000712262	up
C00093	1.48779	0.0010096	up
C20144	0.990402	0.00584234	up
C10342	0.940335	0.000390751	up
C12078	1.13415	0.01161	up
C00387	0.629508	0.00234854	up
C00864	0.771722	0.00209712	up
C06429	0.863678	0.00410719	up
C16513	0.823261	0.00884516	up
C12859	1.32244	0.0104535	up
C00294	1.30552	4.94609e-05	up
C20809	-1.44434	7.52953e-05	down
C00463	-0.778348	2.22968e-05	down
C08493	-0.928415	2.97039e-05	down
C00062	-1.45752	0.000123062	down
C06559	-1.02288	4.22103e-05	down
C05385	-1.44328	0.00612664	down
C04234	-4.35027	0.00157277	down
C00078	-1.18868	3.29845e-05	down
C06428	-1.63834	1.659e-05	down
C09182	-0.671157	0.000162296	down
C14665	-1.53388	1.96355e-05	down
C04805	-1.56378	6.08751e-06	down
C05957	-0.640525	0.00223971	down
C08158	-1.2218	1.66177e-07	down
C00130	-0.907022	0.00222435	down
C00144	-0.918771	0.0025852	down
C07119	-1.19261	3.26678e-06	down
C00319	-1.83175	0.014454	down
C12144	-1.0034	0.0047844	down
C05465	-1.59691	8.52898e-05	down
C14643	-0.833498	0.000826138	down

## Sheet: S3. Metabolites G2 vs. G0
Differential Metabolites (G2 vs. G0)
KEGG ID	log2FC	p-value	variation
C12244	1.52955	0.000108081	up
C00163	2.23928	0.000660669	up
C00747	2.11218	0.00270454	up
C00396	1.90618	0.00418975	up
C01746	1.04707	0.000484274	up
C00009	1.11939	0.0264663	up
C05519	1.92075	0.000738173	up
C11109	1.60797	0.00215002	up
C01066	2.02784	0.00112737	up
C00431	1.70037	0.0014117	up
C20645	1.46999	0.000890735	up
C00483	1.23147	0.000631165	up
C00805	2.25967	0.00329254	up
C07113	1.69237	0.00287601	up
C00633	1.49139	0.000658996	up
C00153	2.16876	0.00175889	up
C00178	2.76303	0.000187167	up
C16434	1.23654	0.00115109	up
C03758	1.40992	0.000531016	up
C00637	1.54285	0.00194806	up
C00302	1.77029	0.000780028	up
C06608	2.39045	0.0028623	up
C00135	1.7379	0.00445139	up
C09315	2.6095	0.00157189	up
C11512	2.53583	0.000623063	up
C00079	0.713198	0.00114566	up
C22203	2.23983	0.00363562	up
C00074	2.41032	0.00270408	up
C01112	3.05655	0.0067997	up
C00835	3.33019	0.000750354	up
C00214	3.12746	0.000196027	up
C07236	3.0161	0.00795563	up
C08362	0.657862	0.0432003	up
C00082	1.19377	0.000438671	up
C00092	3.11768	0.00188872	up
C22271	2.17902	4.94316e-07	up
C16536	2.52629	6.65637e-05	up
C16300	2.72465	0.000224137	up
C10482	2.39143	0.000644976	up
C06427	3.22266	0.000192003	up
C01595	2.92554	0.000423044	up
C00093	2.34647	0.000539045	up
C20144	2.49067	0.00108967	up
C01530	2.08136	0.00234298	up
C10342	2.13392	0.00088861	up
C12078	2.38789	0.00121782	up
C00357	1.77498	0.00232319	up
C06425	1.81766	0.0417985	up
C00387	0.682706	0.00135466	up
C00864	1.70945	0.00184086	up
C00105	1.42743	0.00283845	up
C06429	2.41505	0.000222151	up
C16513	2.33956	0.000367891	up
C16527	1.71717	0.000120666	up
C02165	1.55055	0.00827462	up
C16699	1.68946	0.0375616	up
C12859	3.00772	0.000963411	up
C14153	2.13618	0.00719651	up
C00294	2.70612	0.000883086	up
C21484	0.702975	0.0315272	up
C20809	-1.4337	1.82402e-05	down
C01770	-0.701151	2.09563e-05	down
C00099	-0.639473	8.99005e-05	down
C00334	-0.628034	0.00107619	down
C00463	-0.788951	1.03639e-05	down
C00860	-0.992594	9.40944e-06	down
C08493	-0.92071	1.39173e-05	down
C01405	-1.71298	0.00248646	down
C00062	-1.50651	0.000135089	down
C05385	-1.72837	0.00372567	down
C04234	-7.10392	0.00128436	down
C00078	-1.19019	7.45834e-06	down
C06428	-1.63005	2.68784e-05	down
C14665	-1.18367	5.04105e-05	down
C04805	-1.58395	1.04594e-05	down
C08158	-1.31119	9.96021e-07	down
C00130	-0.925477	0.00230879	down
C00144	-0.994797	0.00198359	down
C07119	-1.28847	1.07274e-05	down
C00319	-2.45145	0.0084051	down
C12144	-1.09824	0.00321886	down
C05465	-4.31031	1.15778e-05	down

## Sheet: S4. Metabolites G3 vs.G2
Differential Metabolites (G3 vs. G2)
KEGG ID	log2FC	p-values	variation
C12244	1.21185	0.000471911	up
C00163	2.06741	0.00949101	up
C00747	2.3579	0.00964173	up
C00396	2.94869	0.00952638	up
C01746	0.825012	0.0010004	up
C00009	1.2191	0.0103694	up
C05519	1.67642	0.00221242	up
C08306	2.40828	0.0199564	up
C11109	1.31301	0.0152296	up
C01066	2.01846	0.00182956	up
C00431	1.67406	0.00369231	up
C20645	1.52375	0.00471346	up
C00483	1.37473	0.00149575	up
C00805	2.43676	0.00687879	up
C07113	2.37655	0.0022831	up
C00633	1.39278	0.00235273	up
C00153	1.92815	0.00603717	up
C00860	0.921142	0.00122547	up
C16434	1.55128	0.00597034	up
C03758	1.27642	0.00192778	up
C00637	1.74508	0.00802711	up
C00302	1.56937	0.00731907	up
C06608	1.52923	0.00288083	up
C00135	1.54653	0.00993971	up
C09315	1.31192	0.0148584	up
C11512	1.81719	0.00466205	up
C00079	0.682931	0.00130128	up
C22203	2.40512	0.00832769	up
C00074	2.11811	0.0144818	up
C01112	2.43299	0.00350217	up
C00835	1.25578	0.0034271	up
C07236	1.71661	3.15553e-05	up
C00082	1.06064	0.00115362	up
C00092	1.90403	0.000477327	up
C22271	0.77196	0.00199466	up
C16536	0.703102	0.000127065	up
C16300	1.3872	0.0164639	up
C10482	2.04709	0.00283751	up
C06427	1.34449	0.0119368	up
C01595	1.68551	0.0129429	up
C00093	1.1595	0.0118997	up
C20144	1.91668	0.00606274	up
C01530	2.66725	0.00199198	up
C10342	1.31738	0.000233366	up
C00357	1.88372	0.00111252	up
C06428	0.746877	4.90142e-05	up
C09182	0.64733	0.00138955	up
C14665	0.699468	0.00154043	up
C14732	0.850944	4.06321e-06	up
C00864	2.15101	0.00972196	up
C00105	1.11029	0.0112939	up
C06429	1.64306	0.00629401	up
C16513	1.7803	0.000713316	up
C16527	1.48932	0.000161912	up
C02165	2.66236	0.00101306	up
C00130	1.046	0.00634898	up
C12859	1.40714	0.0207091	up
C14153	2.16788	0.00486247	up
C00319	1.59945	0.0170864	up
C00294	1.67771	0.00716645	up
C21484	2.06568	0.00871641	up
C05465	0.943865	8.79036e-05	up
C14643	3.69035	0.00191948	up
C16942	-0.591962	0.000624243	down
C00062	-0.628395	0.00282893	down
C00219	-0.643083	0.00604586	down
C06425	-1.84655	0.0406598	down

## Sheet: S5. Metabolites G5 vs. G2
Differential Metabolites (G5 vs. G0)
KEGG ID	log2FC	p-values	variation
C12244	2.19009	0.000151069	up
C00163	4.69563	0.00116211	up
C00747	6.32809	0.0148552	up
C00396	6.52503	0.0163155	up
C01746	1.37597	1.60701e-05	up
C00009	1.7321	2.88365e-05	up
C05519	3.30616	0.00010528	up
C08306	1.72913	0.0231432	up
C11109	3.0218	3.50734e-05	up
C01066	3.29739	1.37743e-05	up
C00431	3.69785	8.90666e-05	up
C20645	3.78638	0.00121847	up
C00483	2.43496	2.94556e-05	up
C00805	3.51928	0.000253827	up
C07113	4.21737	8.31167e-05	up
C00633	2.85696	0.000100464	up
C00153	3.8042	5.28469e-05	up
C16434	4.0314	0.00170331	up
C03758	2.61303	6.77504e-05	up
C00637	4.67423	0.0090631	up
C00302	3.32559	8.1512e-05	up
C06608	2.73362	7.51294e-09	up
C00135	3.8684	0.000367685	up
C09315	3.8465	0.000760141	up
C11512	3.7262	0.000207896	up
C00079	0.974698	2.25327e-05	up
C22203	3.56445	0.000353982	up
C00074	5.38984	0.000663524	up
C01112	4.5201	0.000237516	up
C09627	2.43845	0.0111352	up
C00835	2.22305	7.47903e-07	up
C07236	2.86813	9.98159e-05	up
C00082	2.02222	4.40895e-05	up
C00092	3.38147	0.000194095	up
C22271	1.1927	1.50925e-07	up
C16536	1.59166	3.86377e-05	up
C04234	2.2057	0.0341958	up
C16300	4.0422	0.00199782	up
C10482	3.88256	0.000156305	up
C06427	3.96364	0.00104381	up
C01595	5.39091	0.00887977	up
C00093	1.74198	5.51242e-05	up
C20144	3.97581	0.000148951	up
C01530	6.8913	0.00891148	up
C10342	2.25805	1.45424e-06	up
C12078	4.30112	8.87637e-05	up
C00357	2.74851	2.10156e-05	up
C09182	0.675968	6.54351e-05	up
C14732	0.793509	9.78109e-05	up
C04805	0.626462	0.000962225	up
C00864	4.64755	0.000195611	up
C00105	1.893	1.21109e-06	up
C06429	4.292	0.00123221	up
C16513	3.6672	8.15895e-05	up
C16527	3.08458	2.41849e-05	up
C02165	5.32824	0.000429157	up
C05378	4.12518	0.000518972	up
C08158	0.669031	0.00814717	up
C16699	3.83887	0.000244736	up
C12859	5.40162	0.00732626	up
C14153	4.26005	0.00366657	up
C00294	4.38927	0.000650786	up
C21484	3.81727	0.000810367	up
C05465	1.93635	0.0412134	up
C14643	8.07794	0.0311416	up
C00214	-0.786231	0.025635	down
C00062	-0.934027	0.000592393	down
C00078	-0.788688	0.00174181	down
C07198	-0.791106	0.000537305	down
C21938	-0.77337	0.00432976	down
